# Supplementary material for: Analysis of Antibiotic-Resistant and Virulence Genes of Enterococcus Detected in Calf Colostrum—One Health Perspective
Source: Animals (Basel). 2023 Jun 7;13(12):1900. doi: 10.3390/ani13121900 (PMC10295430; doi:10.3390/ani13121900)
Supplement: Supplementary file 1 [file animals-13-01900-s001.zip]

Archive with 1 entries (1 files):
- animals-2424335-supplementary.pdf
